# Supplementary material for: Gene expression variation to predict 10-year survival in lymph-node-negative breast cancer
Source: BMC Cancer. 2008 Sep 8;8:254. doi: 10.1186/1471-2407-8-254 (PMC2559847; doi:10.1186/1471-2407-8-254)
Supplement: Additional file 2 — Classification results for our own data. Cross-validation results for 43 classification methods available in the Weka software. Each method was evaluated using leave-one-out cross-validation (46 testing and training cycles per method, with one sample left out for testing in each run). In general, non-symbolic methods which use values from all genes for the classification performed better than symbolic methods which attempt to single out a subset of genes on which to base the classification. The best-performing classifier VFI (Voting Features Interval) only misclassified two samples in the cross-validation. [file 1471-2407-8-254-S2.xls]

## Sheet: Sheet1
	Classification Method	Accuracy	Representation	Avg	CI	Method type	Avg
	NaiveBayesSimple	89	NON			BAYE
	NaiveBayes	87	NON			BAYE
	NaiveBayesUpdatable	87	NON			BAYE
	BayesNet	85	NON			BAYE	87
	RBFNetwork	91	NON			FUNC
	SMD	91	NON			FUNC
	Logistic	89	NON			FUNC
	MultiLayerPerception	89	NON			FUNC
	SimpleLogistic	89	NON			FUNC
	VotedPerception	72	NON			FUNC	86.8333
	IB1	89	NON			LAZY
	IBk	89	NON			LAZY
	Kstar	80	NON			LAZY
	LWL	54	NON			LAZY	78
	VFI	96	NON			MISC
	HyperPipes	89	NON	85.375	4.84365	MISC	92.5
	NNGE	83	SYM			RULE
	OneR	83	SYM			RULE
	ConjunctiveRule	63	SYM			RULE
	Jrip	63	SYM			RULE
	Ridor	54	SYM			RULE
	PART	50	SYM			RULE
	DecisionTable	41	SYM			RULE	62.4286
	LMT	89	SYM			TREE
	NBTree	85	SYM			TREE
	RandomForest	80	SYM			TREE
	RandomTree	78	SYM			TREE
	REPTree	65	SYM			TREE
	ADTree	50	SYM			TREE
	J48	46	SYM			TREE
	DecisionStump	37	SYM	64.4667	8.93343	TREE	66.25
	MultiClassClassifier	89	MIX			META
	Decorate	85	MIX			META
	RandomCommittee	83	MIX			META
	ThresholdSelector	83	MIX			META
	AdaBoostM1	80	MIX			META
	Bagging	78	MIX			META
	MultiBoostAB	65	MIX			META
	ClassificationViaRegression	63	MIX			META
	FilteredClassifier	61	MIX			META
	LogitBoost	61	MIX			META
	OrdinalClassClassifier	46	MIX			META
	AttributeSelectedClassifier	37	MIX	69.25	9.31608	META	69.25
	Legend:
	Classification method	Name of classfication algorithm
	Accuracy	Correctly classified test samples / Total test samples
	Representation	NON: Non-symbolig, SYM: Symbolic, MIX: Mixed
	Avg	Average accuracy
	CI	95% confidence interval for Avg
	Method type	BAYE: Bayesian, FUNC: Function-based, LAZY: Lazy, MISC: Other, RULE: Rule-based, TREE: Tree-based, META: Meta-classifier
